# Supplementary material for: Clinical Features and Genetic Findings of Autosomal Recessive Bestrophinopathy
Source: Genes (Basel). 2022 Jul 4;13(7):1197. doi: 10.3390/genes13071197 (PMC9320462; doi:10.3390/genes13071197)
Supplement: Supplementary file 1 [file genes-13-01197-s001.zip]

Archive with 1 entries (1 files):
- genes-1780904-supplementary.pdf
